# Supplementary material for: Synthetic Breast Ultrasound Images: A Study to Overcome Medical Data Sharing Barriers
Source: Research (Wash D C). 2024 Dec 3;7:0532. doi: 10.34133/research.0532 (PMC11612121; doi:10.34133/research.0532)
Supplement: Supplementary 1 — Appendix S1 Figs. S1 and S2 Tables S1 to S3 [file research.0532.f1.zip]

Archive with 3 entries (3 files):
- figS1.pdf
- figS2.pdf
- Supplementary Materials.docx
